# Supplementary material for: Effects of Different Levels of Lycium ruthenicum Leaves on Rumen Fermentation, Amino Acids, Fatty Acids and Rumen Bacterial Diversity in Sheep
Source: Animals (Basel). 2025 Oct 27;15(21):3118. doi: 10.3390/ani15213118 (PMC12608922; doi:10.3390/ani15213118)
Supplement: Supplementary file 1 [file animals-15-03118-s001.zip]

Archive with 1 entries (1 files):
- animals-3900646-supplementary.png
